# Supplementary material for: Identification of distinct genotypes in circulating RSV A strains based on variants in the virus replication-associated genes
Source: J Virol. 2024 Jul 15;98(8):e00990-24. doi: 10.1128/jvi.00990-24 (PMC11334426; doi:10.1128/jvi.00990-24)
Supplement: Table S7 — Complete version of Table 5 showing variations that are observed in the CDS of replication-associated genes. [file jvi.00990-24-s0006.xlsx]

## Sheet: Mutation >2
Sequences	N	P	M2-1	M2-2	L	GROUP	USA	Year
accn|KC562220	A92T	R57K, S44N, R79K	T183I	*	G108S, G132S, R530K, D760G, T954A, I1481V, R1916K	M1	Ohio	2005
accn|KC562221	A92T	R57K, S44N, R79K	T183I	*	G108S, G132S, R530K, D760G, T954A, I1481V, R1916K	M1	Ohio	2004
accn|KY474534	A92V	L277P, S44N	*	*	G108S, G132S, R530K, D760G, T954A, I1481V, R1916K	M1	New Mexico	2016
accn|KY474529	Y220H	R241K, S44N, R79K	T183I	S49F	G108S, G132S, R530K, D760G, T954A, I1481V, R1916K, R898K, T429N, V331A	M1	Arkansas	2016
accn|KY474530	Y220H	R241K, S44N, R79K	T183I	S49F	G108S, G132S, R530K, D760G, T954A, I1481V, R1916K, R898K, T429N, V79I, V331A	M1	Arkansas	2016
accn|KY474537	Y220H	R241K, S44N, R79K	T183I	S49F	G108S, G132S, R530K, D760G, T954A, I1481V, R1916K, R898K, T429N, V79I, V331A	M1	New Mexico	2016
accn|KC562243	Y220H	S44N, R79K	T183I	*	G108S, G132S, R530K, D760G, T954A, I1481V, R1916K, V79I, V331A	M1	Ohio	2004
accn|KY474533	Y220H	S44N, R79K	T183I	*	G108S, G132S, R530K, D760G, T954A, I1481V, R1916K, V79I, V331T	M1	New Mexico	2016
accn|KY474540	Y220H	S44N, R79K	T183I	*	G108S, G132S, R530K, D760G, T954A, I1481V, R1916K, V79I, V331T	M1	New Mexico	2016
accn|KY474539	*	L277I	*	*	T505A, M1609I	M2	New Mexico	2016
accn|MK167039	*	L277P	*	*	T505A, M1609I	M2	Washington	2017
accn|MF045424	*	L277P, I280L, E282D, R57K	*	*	T505A, M1609I, I772V, V1107I	M2	Washington	2015
accn|MK167040	*	L277P, I280L, E282D	*	*	T505A, M1609I, I772V, V1107I	M2	Washington	2017
accn|MN306024	*	L277P, I280L, E282D	*	*	T505A, M1609I, I772V, V1107I	M2	Washington	2019
accn|MN306028	*	L277P, I280L, E282D	*	*	T505A, M1609I, I772V, V1107I	M2	Washington	2019
accn|KY474531	*	L277I	*	*	*	M3	New Mexico	2016
accn|KY474535	*	L277I	L118I	*	*	M3	New Mexico	2016
accn|KY474541	*	L277I	L118I	*	*	M3	New Mexico	2016
accn|KY474542	*	L277I	L118I	*	*	M3	New Mexico	2016
accn|KY474544	*	L277I	L118I	*	*	M3	New Mexico	2016
accn|KY474545	*	L277I	L118I	*	*	M3	New Mexico	2016
